# Supplementary material for: Dissecting Interactions of Saccharomyces cerevisiae and Pichia kudriavzevii to Shape Kiwifruit Wine Flavor
Source: Foods. 2024 Dec 17;13(24):4077. doi: 10.3390/foods13244077 (PMC11675217; doi:10.3390/foods13244077)
Supplement: Supplementary file 1 [file foods-13-04077-s001.zip]

Archive with 1 entries (1 files):
- foods-3330053-supplementary.pdf
